# Supplementary material for: Mediterranean Diet Reduces Social Isolation and Anxiety in Adult Female Nonhuman Primates
Source: Nutrients. 2022 Jul 12;14(14):2852. doi: 10.3390/nu14142852 (PMC9322105; doi:10.3390/nu14142852)
Supplement: Supplementary file 1 [file nutrients-14-02852-s001.zip]

Archive with 1 entries (1 files):
- nutrients-1766802-supplementary.pdf
